# Supplementary material for: The Role of a Cytokinin Antagonist in the Progression of Clubroot Disease
Source: Biomolecules. 2023 Feb 5;13(2):299. doi: 10.3390/biom13020299 (PMC9953476; doi:10.3390/biom13020299)
Supplement: Supplementary file 1 [file biomolecules-13-00299-s001.zip]

Archive with 1 entries (1 files):
- biomolecules-2156171-supplementary.pdf
